# Supplementary material for: Ternary ZnS/ZnO/Graphitic Carbon Nitride Heterojunction for Photocatalytic Hydrogen Production
Source: Materials (Basel). 2024 Oct 4;17(19):4877. doi: 10.3390/ma17194877 (PMC11477571; doi:10.3390/ma17194877)
Supplement: Supplementary file 1 [file materials-17-04877-s001.zip]

Archive with 1 entries (1 files):
- materials-3219793-supplementary.pdf
